# Supplementary material for: Target Recognition– and HCR Amplification–Induced In Situ Electrochemical Signal Probe Synthesis Strategy for Trace ctDNA Analysis
Source: Biosensors (Basel). 2022 Nov 8;12(11):989. doi: 10.3390/bios12110989 (PMC9688549; doi:10.3390/bios12110989)
Supplement: Supplementary file 1 [file biosensors-12-00989-s001.zip]

Archive with 1 entries (1 files):
- biosensors-1965589-supplementary.pdf
